# Supplementary material for: The influence of life history characteristics on flea (Siphonaptera) species distribution models
Source: Parasit Vectors. 2016 Mar 29;9:178. doi: 10.1186/s13071-016-1466-9 (PMC4812659; doi:10.1186/s13071-016-1466-9)
Supplement: Additional file 1: — Calculation of coefficients of harmonic regression for climate variables and topography in R. Description of data: R script illustrating the production of the coefficients of harmonic regression for climate variables and topography. (R 3 kb) [file 13071_2016_1466_MOESM1_ESM.r]

# Code was modified from Estrada-Pe�a et al. 2014 
# Evaluation and calculation of curves to match Fourier coefficients
# Erdas IMG rasters are uploaded and curves are calculated for each single pair of coordinates

# Edited to rerun analyses at QDS scale for South Africa
# corrected to include Beit Bridge QDS cell (26 Jan 2015)

# Loading the libraries
library(sp)
library(raster)
library(maptools)
library(TSA)
library(SDMTools)
library(matlab)
library(rgdal)
library(zoo)

#### To extract all climatic variables except Topography ####
f <- choose.files()
capas1 <- stack(f, quick = TRUE)

SA_mask <- extent(16, 33, -35, -22)  # xmin, xmax, ymin, ymax
capas2 <- crop(capas1, SA_mask)
capas1 <- capas2

gc()
matriz1 <- as.data.frame(capas1)  # Converting the stack to a data.frame for further calculations; this is slow...
matriz1[matriz1 == 255] <- NA
x.model <- matrix(data = 0, nc = 7, nr = nrow(matriz1))  # Preparing the space for the matrix where the coefficients of the harmonic regression will be stored
y.model <- matrix(data = 0, nc = 5, nr = nrow(matriz1))  # Matrix to record more standard metrics: mean, min, max, range, CV

for (i in 1 : 3536) 
{
  if (!is.na(x.model[i,1]))   {
    if (length(which(is.na(matriz1[i,]))) < 17){  # If not too many data are missing in the time series...
      ts_length <- length(matriz1[i,])
      previo <- as.vector(matriz1[i, 1 : ts_length], mode = "numeric")
      previo <- append(previo, previo, after = length(previo))
      narigon <- (na.approx(previo[1 : (2 * ts_length)]))  # Replace NA by interpolation only if less than three months are missing; a slow but necessary step
      mipolla <- ts(narigon[1 : ts_length], start = c(2001, 1), frequency = 12)  # Creating the time series for harmonic regression
      har <- harmonic(mipolla, 3)  # Computing harmonic regression
      x.model[i,] <- coef(lm(mipolla ~ har))  # Saving coefficients of the harmonic regression
      
      y.model[i, 1] <- mean(mipolla)
      y.model[i, 2] <- min(mipolla)
      y.model[i, 3] <- max(mipolla)
      y.model[i, 4] <- max(mipolla) - min(mipolla)
      y.model[i, 5] <- cv(mipolla)
       }
    else {
      x.model[i,] <- NA  # No data there, so fill with NA instead of coefficients
      y.model[i,] <- NA
      }
  }
}

setwd("C:\\All_variable_layers\\Outputs")  # Point to the directory to write the results (replace as necessary)
for (i in 1 : 7) {
  nombre <- c(paste(variable.name, "_025_", i, ".asc", sep = ""))  # Preparing the name of the images
  matriz <- matrix(x.model[, i], 68, 52)  # Converting the matrix to an image
  matriz2 <- fliplr(matriz)  # Rotating the image
  imagen <- as.asc(matriz2, xll = 16, yll = -35, cellsize = 0.25)  # Assigning coordinates to the image
  write.asc(imagen, nombre, gz = FALSE)  # Writing the image in the disk
}

nombre.y <- paste(variable.name, c("Mean", "Min", "Max", "Range", "CV"), sep = "_")   # preparing the name of the images
for (i in 1 : 5) {
  matriz.y <- matrix(y.model[, i], 68, 52)  # Converting the matrix to an image
  matriz2.y <- fliplr(matriz.y)  # Rotating the image
  imagen.y <- as.asc(matriz2.y, xll = 16, yll = -35, cellsize = 0.25)  # Assigning coordinates to the image
  write.asc(imagen.y, nombre.y[i], gz = FALSE)  # Writing the image in the disk
}


#### To extract Topography variable ####

# Run code until "matriz1" is generated, and then...#
nombre <- "Topography"
matriz <- matrix(unlist(matriz1), 68, 52)
matriz2 <- fliplr(matriz)
imagen <- as.asc(matriz2, xll = 16, yll = -35, cellsize = 0.25)
write.asc(imagen, nombre, gz = FALSE)
