# Supplementary material for: The influence of life history characteristics on flea (Siphonaptera) species distribution models
Source: Parasit Vectors. 2016 Mar 29;9:178. doi: 10.1186/s13071-016-1466-9 (PMC4812659; doi:10.1186/s13071-016-1466-9)
Supplement: Additional file 2: — Collinearity among the 19 final individual predictor variables. All final predictor variables had correlation values below 0.7 or above−0.7. Description of data: The table contains collinearity among final 19 predictor variables chosen for modelling. (XLSX 14 kb) [file 13071_2016_1466_MOESM2_ESM.xlsx]

## Sheet: Additional_file_1
Predictor variable	DT6	DT7	DTMIN	LAI3	LAI4	NDVI4	NDVI7	RF4	RF6	RF7	RFMIN	RFMAX	WV4	WV5	WV6	WVMIN	SPS	SOC	SPH
DT6	1	0.491218	-0.356427	0.233623	0.108718	0.447077	0.172852	0.10043	0.0713714	0.0907171	0.0848073	-0.135645	-0.019297	0.476867	-0.254276	0.012247	-0.399364	0.211345	-0.132861
DT7	0.491218	1	0.134796	0.219173	0.421581	0.431871	0.256323	-0.356012	-0.306309	0.217706	-0.0685533	-0.168209	0.319971	-0.035932	-0.34138	0.139042	-0.00187395	-0.127349	-0.00328651
DTMIN	-0.356427	0.134796	1	0.0104899	0.233135	0.109411	0.116653	-0.300161	-0.23542	0.0319866	-0.237477	0.277462	0.510913	-0.277248	0.0154289	0.150202	0.330594	-0.522391	-0.0860501
LAI3	0.233623	0.219173	0.0104899	1	0.416602	0.339902	0.220968	-0.0939156	-0.204215	-0.0696156	-0.01924	0.227195	0.220838	0.389766	-0.38896	0.105244	-0.250228	0.0652092	-0.241619
LAI4	0.108718	0.421581	0.233135	0.416602	1	0.304586	0.506467	-0.389341	-0.361142	0.0761266	-0.00843084	0.0667016	0.377579	-0.0640869	-0.316721	0.164912	0.0188569	-0.0811653	-0.16135
NDVI4	0.447077	0.431871	0.109411	0.339902	0.304586	1	0.0939198	-0.148447	-0.185523	-0.103497	0.0669767	0.21604	0.31462	0.172909	-0.394085	0.385379	-0.257218	0.151509	-0.314806
NDVI7	0.172852	0.256323	0.116653	0.220968	0.506467	0.0939198	1	-0.131168	-0.405075	0.131934	-0.00396234	0.0757175	0.150358	0.134317	-0.081149	0.03574	0.0842536	-0.0353226	-0.296544
RF4	0.10043	-0.356012	-0.300161	-0.0939156	-0.389341	-0.148447	-0.131168	1	0.364459	-0.15155	0.0183828	-0.069384	-0.448337	0.307708	0.264028	-0.108522	-0.055776	0.0908599	0.0289738
RF6	0.0713714	-0.306309	-0.23542	-0.204215	-0.361142	-0.185523	-0.405075	0.364459	1	-0.138355	0.0554122	-0.242572	-0.314315	0.200902	0.108535	-0.302033	-0.17627	0.164985	0.298691
RF7	0.0907171	0.217706	0.0319866	-0.0696156	0.0761266	-0.103497	0.131934	-0.15155	-0.138355	1	-0.0525678	-0.248619	-0.111521	-0.236791	0.370264	-0.19395	0.0863054	-0.264433	0.236389
RFMIN	0.0848073	-0.0685533	-0.237477	-0.01924	-0.00843084	0.0669767	-0.00396234	0.0183828	0.0554122	-0.0525678	1	-0.00761582	-0.162125	0.0284241	0.0142106	0.152105	-0.0710659	0.323587	-0.08422
RFMAX	-0.135645	-0.168209	0.277462	0.227195	0.0667016	0.21604	0.0757175	-0.069384	-0.242572	-0.248619	-0.00761582	1	0.242184	0.0991167	-0.134116	0.39265	-0.198395	0.142321	-0.576107
WV4	-0.019297	0.319971	0.510913	0.220838	0.377579	0.31462	0.150358	-0.448337	-0.314315	-0.111521	-0.162125	0.242184	1	-0.0751946	-0.381569	0.15991	0.0122139	-0.182909	-0.240209
WV5	0.476867	-0.035932	-0.277248	0.389766	-0.0640869	0.172909	0.134317	0.307708	0.200902	-0.236791	0.0284241	0.0991167	-0.0751946	1	-0.370113	-0.203361	-0.247364	0.257698	-0.288797
WV6	-0.254276	-0.34138	0.0154289	-0.38896	-0.316721	-0.394085	-0.081149	0.264028	0.108535	0.370264	0.0142106	-0.134116	-0.381569	-0.370113	1	-0.298024	0.212877	-0.252254	0.226716
WVMIN	0.012247	0.139042	0.150202	0.105244	0.164912	0.385379	0.03574	-0.108522	-0.302033	-0.19395	0.152105	0.39265	0.15991	-0.203361	-0.298024	1	-0.128592	0.252877	-0.405685
SPS	-0.399364	-0.00187395	0.330594	-0.250228	0.0188569	-0.257218	0.0842536	-0.055776	-0.17627	0.0863054	-0.0710659	-0.198395	0.0122139	-0.247364	0.212877	-0.128592	1	-0.466332	-0.0398036
SOC	0.211345	-0.127349	-0.522391	0.0652092	-0.0811653	0.151509	-0.0353226	0.0908599	0.164985	-0.264433	0.323587	0.142321	-0.182909	0.257698	-0.252254	0.252877	-0.466332	1	-0.309777
SPH	-0.132861	-0.00328651	-0.0860501	-0.241619	-0.16135	-0.314806	-0.296544	0.0289738	0.298691	0.236389	-0.08422	-0.576107	-0.240209	-0.288797	0.226716	-0.405685	-0.0398036	-0.309777	1
