# Supplementary material for: The influence of life history characteristics on flea (Siphonaptera) species distribution models
Source: Parasit Vectors. 2016 Mar 29;9:178. doi: 10.1186/s13071-016-1466-9 (PMC4812659; doi:10.1186/s13071-016-1466-9)
Supplement: Additional file 3: — List of predictor variables indicating their respective reference codes. Description of data: The table contains a list of all predictor variables considered for this study and their abbreviations as reference codes. (XLSX 11 kb) [file 13071_2016_1466_MOESM3_ESM.xlsx]

## Sheet: Additional_file_2
Type	Predictor variable	Reference code
Daytime land surface temperature	6th harmonic component of daytime land surface temperature	DT6
	7th harmonic component of daytime land surface temperature	DT7
	Minimum daytime land surface temperature	DTMIN
LAI	3rd harmonic component of daily LAI	LAI3
	4th harmonic component of daily LAI	LAI4
NDVI	4th harmonic component of daily NDVI	NDVI4
	7th harmonic component of daily NDVI	NDVI7
Rainfall	4th harmonic component of daily rainfall	RF4
	6th harmonic component of daily rainfall	RF6
	7th harmonic component of daily rainfall	RF7
	Minimum rainfall	RFMIN
	Maximum rainfall	RFMAX
Water vapour	4th harmonic component of daily water vapour	WV4
	5th harmonic component of daily water vapour	WV5
	6th harmonic component of daily water vapour	WV6
	Minimum water vapour	WVMIN
Soil	Soil percentage sand	SPS
	Soil organic carbon	SOC
	Soil pH	SPH
