# Supplementary material for: The influence of life history characteristics on flea (Siphonaptera) species distribution models
Source: Parasit Vectors. 2016 Mar 29;9:178. doi: 10.1186/s13071-016-1466-9 (PMC4812659; doi:10.1186/s13071-016-1466-9)
Supplement: Additional file 4: — Calculation of the true skill statistic (TSS) for each replicate of the 10-fold cross-validation from MaxEnt output in R. Description of data: R script illustrating the calculation of the true skill statistic (TSS) for each replicate of the 10-fold cross-validation from MaxEnt output. (R 2 kb) [file 13071_2016_1466_MOESM4_ESM.r]

# Calculates TSS from MaxEnt output
# We used replicates and the Maximum-training-sensitivity-plus-specificity-logistic-threshold rule
# If you are using a different threshold rule, you have to change it in the script
# You will have to change the MaxEnt output directory too
# It will generate a file named __tss.csv, in the Maxent output directory with three columns: Name of replicate, TSS, Binomial probability
# It will only work if the  "Write background predictions" option is marked in MaxEnt.

# Loading the libraries
library(ROCR)
library(vcd)
library(boot)

#### Extracting relevant MaxEnt output files ####
listoutput <- list.files(pattern="_samplePredictions.csv")
listoutput <- sub("_samplePredictions.csv","",listoutput)

#### Calculate True Skill Statistic from MaxEnt outputs ####
tss_out <- as.data.frame(matrix(ncol = 3, nrow = 0))
colnames(tss_out) <- c("Replicate","TSS","Bin.Prob")

lapply(listoutput, function(name){
  
name->sp
presence <- read.csv(paste(sp,"_samplePredictions.csv",sep=""))
background <- read.csv(paste(sp,"_backgroundPredictions.csv",sep=""))
pp <- presence$Logistic.prediction  # Get the column with predictions
testpp <- pp[presence$Test.or.train=="test"]  # Select only test points
trainpp <- pp[presence$Test.or.train=="train"]  # Select only training points
bb <- background$logistic
combined <- c(testpp, bb)  # Combine into a single vector

maxres <- read.csv("maxentResults.csv")
  
#### Set the threshold rule ####
threshold<-maxres[maxres[,1]==name,"Maximum.training.sensitivity.plus.specificity.logistic.threshold"]
bin.prob<-maxres[maxres[,1]==name,"Maximum.training.sensitivity.plus.specificity.binomial.probability"]

# Determine number of test values greater and less than the threshold
sum(testpp > threshold)->majortest
sum(testpp < threshold)->minortest
  
# Determine the number of background values greater and less than the threshold
sum(bb > threshold)->majorbb
sum(bb < threshold)->minorbb

# Calculate the sensitivity and specificity
sensit<-(majortest)/(majortest+minortest)
specit<-(minorbb)/(majorbb+minorbb)
  
tss<-sensit+specit-1
  
tsssp<-as.data.frame(sp)
tsssp[2]<-tss
tsssp[3]<-bin.prob
colnames(tsssp)<-c("Replicate","TSS","Bin.Prob")
  
rbind(tssgeral,tsssp)->>tssgeral


})

write.csv(tss_out,file="__tss.csv")  # Write table with name of replicate, TSS and Binomial Probability
